# Supplementary material for: Nano-Titanium Dioxide Induces Ovarian Function Damage in Mice by Mediating Granulosa Cell Apoptosis
Source: Int J Mol Sci. 2025 Jul 20;26(14):6981. doi: 10.3390/ijms26146981 (PMC12295327; doi:10.3390/ijms26146981)
Supplement: Supplementary file 1 [file ijms-26-06981-s001.zip]

Archive with 2 entries (2 files):
- Author Checklist - Full.pdf
- ijms-3697341 -English-Editing-Certificate-97141.pdf
